# Supplementary material for: Harmonizing Perspectives on MPS II Care in Türkiye: A Delphi Study Towards Treatment Management Consensus
Source: Healthcare (Basel). 2026 Apr 30;14(9):1214. doi: 10.3390/healthcare14091214 (PMC13164175; doi:10.3390/healthcare14091214)
Supplement: Supplementary file 1 [file healthcare-14-01214-s001.zip]

Archive with 3 entries (3 files):
- File S1_MPS-2_Delphi_first round.pdf
- File S2_MPS-2_Second round.pdf
- File S3_MPS-2_Delphi first Round Report.pdf
